# Supplementary material for: Prevalence of accessory deep peroneal nerve in referred patients to an electrodiagnostic medicine clinic
Source: J Brachial Plex Peripher Nerve Inj. 2011 Jul 8;6:3. doi: 10.1186/1749-7221-6-3 (PMC3141359; doi:10.1186/1749-7221-6-3)
Supplement: Additional file 1 — Table S1: NCS of cases without ADPN. presentation of NCS of cases without ADPN by NCV, amplitude and gender distribution. [file 1749-7221-6-3-S1.XLSX]

## Sheet: Sheet1
				Male without APN
				Rt Leg	NCV(m/s) 45.09 ±10.58 (2 SD)	Amplitude(mv) Distal 3.7± 1.93 (1 SD) proximal 3.4 ± 1.8
				Lt Leg	NCV(m/s) 46.01±10.55(2 SD)	Amplitude(mv) Distal :3.6 ± 2.1 proximal 3.3 ± 2.3
				female without APN
				Rt Leg	NCV(m/s) 49.06 ±8.55 (2 SD)	Amplitude(mv) Distal 3.4 ± 2.0 (1 SD) proximal 3.6 ± 1.6
				Lt Leg	NCV(m/s) 48.40±11(2 SD)	Amplitude(mv) Distal :3.3 ± 2.2 proximal 3.5 ± 1.7
