# Supplementary material for: Prevalence of accessory deep peroneal nerve in referred patients to an electrodiagnostic medicine clinic
Source: J Brachial Plex Peripher Nerve Inj. 2011 Jul 8;6:3. doi: 10.1186/1749-7221-6-3 (PMC3141359; doi:10.1186/1749-7221-6-3)
Supplement: Additional file 2 — graph 1: total numbers of cases. all cases are shown in graphic presentation including total, with and without ADPN and EDB agenesis [file 1749-7221-6-3-S2.XLSX]

## Sheet: Sheet1
Total No. of cases	230
Total APN	28
Incomplete APN	18
Complete APN	10
EDB agenesis	8
